# Supplementary material for: Evaluation of Techniques for Intensifying the Process of the Alcoholic Extraction of Coffee Ground Oil Using Ultrasound and a Pressurized Solvent
Source: Foods. 2022 Feb 17;11(4):584. doi: 10.3390/foods11040584 (PMC8871055; doi:10.3390/foods11040584)
Supplement: Supplementary file 1 [file foods-11-00584-s001.zip]

Archive with 1 entries (1 files):
- foods-1547050-supplementary.pdf
